# Supplementary material for: Downregulated METTL14 accumulates BPTF that reinforces super-enhancers and distal lung metastasis via glycolytic reprogramming in renal cell carcinoma
Source: Theranostics. 2021 Jan 26;11(8):3676–93. doi: 10.7150/thno.55424 (PMC7914369; doi:10.7150/thno.55424)
Supplement: Supplementary file 2 — Supplementary table S3. [file thnov11p3676s2.xls]

## Sheet: METTL14-KOvsCtrl
Genesymbol	log2FC	Pvalue	FDR	Style
PHF3	1.06228	8.39e-211	5.9e-208	up
SYNPO	-1.43821	1.84e-209	1.23e-206	down
ZNF292	1.17746	2.66e-160	1.23e-157	up
EGR1	1.13406	1.51e-151	6.11e-149	up
PKDCC	-1.07092	2.32e-137	8.36e-135	down
CDK1	-1.49077	1.86e-133	6.53e-131	down
BPTF	2.31081	1.55e-108	4.13e-106	up
SERPINE1	1.10254	2.77e-95	5.6e-93	up
PIEZO2	-1.1138	7.21e-91	1.34e-88	down
PER2	1.47855	7.99e-89	1.39e-86	up
SOX4	1.66444	1.7e-87	2.87e-85	up
NR1D2	1.10534	1.81e-85	2.87e-83	up
CSTF3	-1.67804	3.29e-85	5.17e-83	down
MYLK3	2.11703	1.1e-74	1.48e-72	down
NR4A2	1.09466	2.2e-62	2.22e-60	up
PBX1	-1.08642	1.1e-61	1.09e-59	down
C3orf20	1.02117	6.42e-58	5.83e-56	up
FOXE1	1.66617	1.14e-57	1.03e-55	up
TXNRD2	-1.21431	3.66e-55	3.13e-53	down
KLF4	1.19833	5.06e-54	4.17e-52	up
BMP2	1.43517	1.61e-49	1.19e-47	up
METRN	-1.12264	8.9e-46	5.91e-44	down
TMED1	1.14133	2.94e-39	1.6e-37	up
MFSD3	-1.32408	1.4e-34	6.21e-33	down
APOLD1	-1.30186	1.5e-34	6.63e-33	down
CHD1	1.04892	1.05e-33	4.56e-32	up
HAGHL	-1.04951	3.3e-33	1.39e-31	down
TPRN	-1.12503	1.23e-32	4.96e-31	down
EDEM3	-1.19485	1.3e-32	5.21e-31	down
TMEM129	-1.0392	1.23e-31	4.76e-30	down
CREBRF	1.25862	1.46e-30	5.43e-29	up
NR1D1	-1.17869	1.5e-30	5.59e-29	down
PSKH1	-1.55437	2.02e-30	7.42e-29	down
SNAI2	1.00272	2.08e-30	7.62e-29	up
MEGF8	-1.37262	1.61e-29	5.7e-28	down
TCEA2	-1.24545	3.53e-28	1.17e-26	down
ANKRD37	1.45494	9.63e-28	3.13e-26	up
DCST1	-2.47338	1.11e-27	3.58e-26	down
ITFG2	1.12852	7.13e-26	2.1e-24	up
SMIM14	-1.17824	1.57e-25	4.54e-24	down
FBXL19	-1.05963	8.02e-24	2.15e-22	down
TEF	1.47148	1.47e-23	3.86e-22	up
COL8A1	-1.32252	5.5e-23	1.38e-21	down
SPAG7	1.06993	2.61e-22	6.29e-21	up
TTC13	-1.47338	3.14e-22	7.48e-21	down
RNF32	-1.58615	3.35e-21	7.56e-20	down
NFKBIZ	1.17202	3.6e-21	8.11e-20	up
CYFIP2	-1.39708	1.05e-20	2.3e-19	down
CYB5D2	-1.37762	6.95e-20	1.45e-18	down
MEGF6	-1.10632	1.02e-19	2.08e-18	down
SLC33A1	-1.3363	2.46e-19	4.87e-18	down
RUNX1	1.91472	2.66e-19	5.26e-18	up
RORC	1.57101	7.17e-19	1.37e-17	up
FBXO4	-1.13396	3.33e-18	6.13e-17	down
METAP1D	-1.24711	6.89e-18	1.25e-16	down
OLFML1	-3.38027	9.06e-18	1.62e-16	down
GEM	2.19081	9.91e-18	1.77e-16	up
GGT5	-1.94287	2.01e-17	3.49e-16	down
RORA	1.25732	2.39e-17	4.09e-16	up
CFAP44	-2.07824	3.62e-17	6.1e-16	down
FAM43A	-1.10286	7.69e-17	1.27e-15	down
ZNF862	-1.96642	1.11e-16	1.8e-15	down
CABCOCO1	-1.92795	6.68e-16	1.03e-14	down
GPR137	-1.1753	8.12e-16	1.24e-14	down
HGSNAT	-1.39505	8.85e-16	1.34e-14	down
NAT8L	-1.21799	1.32e-15	1.95e-14	down
MEF2C	-1.41037	1.86e-15	2.74e-14	down
HPDL	-1.0129	2.48e-15	3.59e-14	down
KCTD7	1.06935	1.07e-14	1.45e-13	up
BAIAP3	2.05018	1.32e-14	1.78e-13	up
BAHCC1	-1.03015	1.8e-14	2.4e-13	down
TGFBR3L	-1.58886	4.6e-14	5.93e-13	down
RBMS3	-1.19327	1.28e-13	1.58e-12	down
SSUH2	-2.6785	1.61e-13	1.98e-12	down
CDH5	-1.07466	3.03e-13	3.62e-12	down
CDC20	1.29069	4.46e-13	5.3e-12	up
RAB40A	-1.88842	7.38e-13	8.55e-12	down
SEMA6C	-2.04492	9.5e-13	1.09e-11	down
MYLK4	-3.12546	1.21e-12	1.37e-11	down
KAZALD1	-1.22722	2.63e-12	2.88e-11	down
C11orf96	1.85305	3.65e-12	3.94e-11	up
APC2	-1.0653	6.49e-12	6.85e-11	down
EPHB2	1.60841	7.04e-12	7.4e-11	up
AOC2	-1.70165	1.4e-11	1.42e-10	down
MSLNL	-1.96167	1.49e-11	1.51e-10	down
SCNN1D	-1.75878	1.52e-11	1.54e-10	down
STOML1	-1.19988	1.73e-11	1.73e-10	down
NOTUM	-1.07936	2.12e-11	2.1e-10	down
PLEKHA6	-2.01966	5.19e-11	4.91e-10	down
ADGRE2	-1.09389	6.03e-11	5.65e-10	down
INHA	-1.65395	7.28e-11	6.77e-10	down
PRDM1	1.68312	7.95e-11	7.35e-10	up
CRYBG1	-1.25563	9.1e-11	8.34e-10	down
SERTAD1	1.57724	1.04e-10	9.48e-10	up
LYRM1	-1.18798	1.17e-10	1.06e-09	down
C9orf84	-1.19149	1.32e-10	1.19e-09	down
PHGDH	1.55568	1.33e-10	1.2e-09	up
NRIP2	1.35077	1.44e-10	1.29e-09	up
CYP1A1	-2.58886	1.46e-10	1.31e-09	down
SDR16C5	-1.30956	2.8e-10	2.43e-09	down
NCALD	-1.12037	2.85e-10	2.47e-09	down
PDLIM2	-1.04254	2.87e-10	2.48e-09	down
MORN4	-1.00898	3.57e-10	3.06e-09	down
AMPD3	-1.39265	5.53e-10	4.62e-09	down
MYLK	-1.00599	7.12e-10	5.85e-09	down
TBCK	-1.03385	7.69e-10	6.32e-09	down
PROX1	2.05348	8.02e-10	6.57e-09	up
TNFRSF13C	-1.18162	1.01e-09	8.18e-09	down
PPM1M	-1.04808	1.12e-09	9.05e-09	down
TP73	-1.16971	1.23e-09	9.88e-09	down
ESPN	-1.34528	1.33e-09	1.07e-08	down
MAMDC4	-1.07284	1.37e-09	1.1e-08	down
KNDC1	-1.65395	1.62e-09	1.29e-08	down
NMRK1	-1.6598	2.57e-09	1.98e-08	down
ACTA2	-1.40627	2.69e-09	2.07e-08	down
EXOC3L4	-1.23892	2.75e-09	2.11e-08	down
FBXL17	-1.22946	3.84e-09	2.89e-08	down
CFAP53	-1.90728	7.31e-09	5.35e-08	down
SPOCK2	-1.80403	7.37e-09	5.39e-08	down
NDUFA11	-1.26282	7.76e-09	5.65e-08	down
HYAL3	-1.06427	8.52e-09	6.16e-08	down
ZNF425	-2.85805	9.33e-09	6.69e-08	down
ZBED8	1.28442	1.05e-08	7.47e-08	up
EFNA4	1.2536	1.16e-08	8.26e-08	up
C5	-4.88842	1.19e-08	8.48e-08	down
KAT14	-2.56084	1.67e-08	1.17e-07	down
CAPN5	5.91894	1.98e-08	1.37e-07	up
HMCN1	-1.07985	2.16e-08	1.49e-07	down
MYH3	-1.62539	2.2e-08	1.52e-07	down
PTCH2	-3.51291	2.26e-08	1.56e-07	down
OXTR	-1.30737	2.7e-08	1.84e-07	down
CCDC78	-1.5696	2.92e-08	1.98e-07	down
PAQR6	-1.10182	3.06e-08	2.07e-07	down
CASP14	-1.18481	4e-08	2.64e-07	down
KRCC1	-2.23634	4.69e-08	3.06e-07	down
ECM2	-2.92404	5.8e-08	3.73e-07	down
CEACAM19	-1.45874	6.9e-08	4.41e-07	down
GBP2	1.19611	7.05e-08	4.5e-07	up
PMF1	1.07205	9.26e-08	5.82e-07	up
ZNF132	-5.64331	1.13e-07	7.05e-07	down
TDRKH	1.20059	1.35e-07	8.32e-07	up
QRICH2	-2.11081	1.37e-07	8.44e-07	down
PPP1R3F	-1.65026	1.39e-07	8.59e-07	down
LNX1	-2.15691	2.03e-07	1.23e-06	down
CYP20A1	1.50847	2.46e-07	1.48e-06	up
RAD9B	-1.78458	2.52e-07	1.51e-06	down
VWA5A	-1.10381	2.87e-07	1.71e-06	down
TAS2R5	-2.21035	2.98e-07	1.77e-06	down
DOK3	-1.93905	3.87e-07	2.27e-06	down
43892	1.26358	3.89e-07	2.28e-06	up
KLF15	-1.37081	4.04e-07	2.36e-06	down
TBX19	-2.62539	4.05e-07	2.36e-06	down
USP6	-2.62539	4.05e-07	2.36e-06	down
SGPP2	-2.27308	4.32e-07	2.51e-06	down
AREG	1.54652	4.36e-07	2.53e-06	up
SECTM1	-1.16343	4.88e-07	2.82e-06	down
TEC	1.21112	4.92e-07	2.84e-06	up
TUBB3	3.81202	5.19e-07	2.98e-06	up
CCDC24	1.43351	5.75e-07	3.29e-06	up
MORN1	-1.022	5.98e-07	3.41e-06	down
DISC1	-2.97588	6.27e-07	3.56e-06	down
TRAPPC6A	-1.28435	7.64e-07	4.27e-06	down
AK9	-2.15145	7.91e-07	4.41e-06	down
ZFP41	-1.34012	8.34e-07	4.63e-06	down
NGFR	1.35105	8.35e-07	4.64e-06	up
ZFP1	1.03534	8.98e-07	4.96e-06	up
STXBP6	-2.0039	9.07e-07	5.01e-06	down
SPATA25	-1.83951	9.66e-07	5.31e-06	down
ST20	-2.55138	1.17e-06	6.35e-06	down
SYT7	1.00623	1.21e-06	6.55e-06	up
LRRC69	-3.21035	1.25e-06	6.74e-06	down
ZNF724	1.65	1.3e-06	7.01e-06	up
FBXO10	-1.05017	1.32e-06	7.1e-06	down
LEPR	-1.21035	1.32e-06	7.13e-06	down
SLC30A2	3.69654	1.84e-06	9.73e-06	up
F2RL3	-1.19654	1.85e-06	9.78e-06	down
NOXA1	-1.00917	1.85e-06	9.78e-06	down
GP1BA	-1.20329	2.09e-06	1.1e-05	down
TGM2	1.42352	2.38e-06	1.24e-05	up
OPN3	-1.1826	2.57e-06	1.33e-05	down
OVGP1	-1.1066	2.72e-06	1.4e-05	down
PHF7	-1.08636	2.85e-06	1.46e-05	down
WBP1	-1.47338	3.2e-06	1.63e-05	down
PARD3B	-1.38485	3.21e-06	1.64e-05	down
NALCN	-1.27669	3.44e-06	1.74e-05	down
MGAT4A	-1.01912	3.67e-06	1.85e-05	down
KLHDC7B	-1.24206	3.84e-06	1.93e-05	down
NT5M	-1.07398	3.87e-06	1.94e-05	down
HIST1H2BG	1.25968	4.56e-06	2.27e-05	up
CYB561D1	-1.05834	4.58e-06	2.28e-05	down
MT1G	1.34721	5.21e-06	2.56e-05	up
KDELR3	1.14261	5.55e-06	2.71e-05	up
ACTG2	-1.49508	5.57e-06	2.72e-05	down
PJVK	-1.73642	5.57e-06	2.72e-05	down
TTLL11	-1.39743	5.68e-06	2.77e-05	down
PINX1	-1.13458	5.98e-06	2.91e-05	down
WNT5B	-3.05834	6.84e-06	3.29e-05	down
KCNAB1	-1.57123	6.96e-06	3.34e-05	down
ADHFE1	-3.47338	7.37e-06	3.53e-05	down
ELAC1	-2.56649	7.62e-06	3.64e-05	down
PXYLP1	-1.3778	8.24e-06	3.92e-05	down
DRP2	-1.80269	8.98e-06	4.24e-05	down
RBP2	-5.13635	9.81e-06	4.61e-05	down
MBOAT7	-1.57648	1.11e-05	5.2e-05	down
EFCAB11	-1.02087	1.12e-05	5.23e-05	down
CMYA5	-2.13635	1.22e-05	5.66e-05	down
RAB43	3.5039	1.22e-05	5.66e-05	up
IKBKE	-1.04189	1.26e-05	5.82e-05	down
KIAA0391	-1.30988	1.38e-05	6.31e-05	down
IFIH1	-1.32336	1.54e-05	6.99e-05	down
HYLS1	1.56409	1.71e-05	7.73e-05	up
CHRD	1.99911	1.72e-05	7.75e-05	up
AK1	-1.27837	1.75e-05	7.88e-05	down
TRNP1	-1.1547	1.8e-05	8.08e-05	down
RAB11FIP4	-1.19327	1.89e-05	8.49e-05	down
TEX19	2.75544	1.93e-05	8.66e-05	up
PDGFRL	1.06578	1.94e-05	8.69e-05	up
LPXN	-1.238	1.95e-05	8.74e-05	down
RUNDC3A	-1.69577	2.09e-05	9.31e-05	down
INAVA	-1.92404	2.19e-05	9.7e-05	down
TTC12	-1.03427	2.23e-05	9.9e-05	down
C19orf38	-4.13635	2.29e-05	0.000101287	down
RIMS3	-1.38723	2.34e-05	0.000103255	down
KIAA1024	-3.34785	2.36e-05	0.000103953	down
REEP6	-1.21963	2.75e-05	0.00011997	down
ANO2	-2.16853	2.96e-05	0.000128842	down
DNAH1	1.11158	3.32e-05	0.000143304	up
PLXNC1	-1.88842	3.46e-05	0.000148923	down
FRMD5	-1.23989	3.51e-05	0.000150539	down
SGK2	-2.88842	3.7e-05	0.000158064	down
TUBB1	-2.88842	3.7e-05	0.000158064	down
AMN1	1.04745	4.19e-05	0.000177719	up
TSPAN11	-2.25765	4.35e-05	0.000183882	down
AC020915.1	1.31803	4.88e-05	0.000204664	up
FAM174B	-4.88842	5.55e-05	0.000230384	down
BRICD5	-1.08344	5.62e-05	0.00023287	down
L3MBTL3	-1.5014	5.97e-05	0.000246147	down
MEIOC	-1.19098	6.11e-05	0.000251516	down
KREMEN2	-1.11669	6.14e-05	0.000252256	down
NYNRIN	-2.37385	6.24e-05	0.000256173	down
HOXC8	-1.06245	6.69e-05	0.000272924	down
AL162231.1	-1.03866	6.89e-05	0.000280242	down
IGF1	-1.56649	6.93e-05	0.000281827	down
LRRC75B	-2.21035	7.2e-05	0.000291345	down
PLEKHG4B	-1.64741	7.81e-05	0.000314094	down
CMTM1	-1.35408	8.77e-05	0.000349944	down
PTPRH	1.23496	9.91e-05	0.00039201	up
ATP6AP1L	-1.07605	0.000100673	0.00039713	down
ZNF497	-2.32138	0.000104569	0.000411039	down
SPTLC3	-1.02592	0.00010681	0.00041911	down
UNC5CL	-1.39538	0.000107878	0.000422927	down
AP3B2	-2.76289	0.000112832	0.000440922	down
ITGB3	2.57101	0.000112932	0.000441122	up
TP53INP1	2.57101	0.000112932	0.000441122	up
HES2	-1.08106	0.00011535	0.000449318	down
EFNB1	-1.02928	0.000122735	0.00047586	down
ARNT2	-1.19962	0.00012506	0.000484174	down
IGFBP5	-1.71439	0.000130465	0.000502912	down
CYP2E1	-1.08636	0.000132139	0.000508923	down
NHEJ1	1.18197	0.000132825	0.000511195	up
TVP23C	1.18197	0.000132825	0.000511195	up
DNAAF1	-3.13635	0.000134505	0.000516988	down
PLA2G4C	-3.88842	0.000137245	0.000526085	down
TREX2	-3.88842	0.000137245	0.000526085	down
PRSS36	-1.34785	0.000141259	0.000540151	down
GAS7	-2.47338	0.00014702	0.000559694	down
TMEM26	-2.47338	0.00014702	0.000559694	down
TAGLN	-1.06292	0.000157349	0.000595368	down
NXPH3	-2.26693	0.000174619	0.00065367	down
FAM167A	-1.17793	0.000175093	0.000655079	down
SCX	-1.5803	0.000180033	0.000671865	down
BHMT	-4.69577	0.000180377	0.000672584	down
VIPR2	-4.69577	0.000180377	0.000672584	down
WAS	-4.69577	0.000180377	0.000672584	down
PIK3IP1	1.28846	0.000203082	0.000749086	up
GUCY1A2	-1.14715	0.000214144	0.000786197	down
WDR31	-1.1559	0.000244184	0.000887935	down
C3orf20	-2.41198	0.000249632	0.000905281	down
ZGLP1	-3.79531	0.000250051	0.000906309	down
KIAA1211L	-1.02228	0.00025186	0.000912122	down
CELA2B	1.91894	0.000272691	0.000980381	up
CFAP157	-1.29441	0.000293053	0.0010485	down
WWOX	-1.1753	0.000316826	0.00112542	down
AOX1	-2.05834	0.000317535	0.00112748	down
GNB3	-2.05834	0.000317535	0.00112748	down
CNFN	1.1925	0.0003237	0.00114678	up
CCDC146	-4.58886	0.000327426	0.00115937	down
WDR72	-1.76289	0.000332859	0.00117735	down
FLRT1	2.11158	0.000335142	0.00118355	up
C10orf55	-2.62539	0.000340133	0.00119959	down
CATIP	-1.06351	0.000372263	0.00130497	down
CFD	-1.47338	0.000374541	0.00131158	down
PLA2G4D	1.36792	0.00040365	0.00140358	up
PEX11G	-1.50991	0.000407335	0.00141565	down
AC005726.1	-2.97588	0.000426095	0.00147566	down
CDHR4	-2.97588	0.000426095	0.00147566	down
CPAMD8	-2.97588	0.000426095	0.00147566	down
SYP	-2.97588	0.000426095	0.00147566	down
GLRB	-1.15145	0.000442206	0.00152532	down
KCNV2	-3.69577	0.000456299	0.00157008	down
MFSD4A	-3.69577	0.000456299	0.00157008	down
PCED1B	-1.21035	0.000465093	0.00159808	down
E2F5	-1.11081	0.000469182	0.0016113	down
GGT7	1.54042	0.000486068	0.00166244	up
PTHLH	1.32308	0.000486122	0.0016622	up
B3GNT4	1.06578	0.000487398	0.00166571	up
C19orf57	-2.0039	0.000515831	0.00175323	down
TMEM117	-2.0039	0.000515831	0.00175323	down
ANKRD2	-1.71849	0.000518297	0.00176005	down
TMEM269	-1.79531	0.000530828	0.00179985	down
CASC1	-1.88842	0.000531298	0.00180099	down
MYL5	-1.11872	0.000537092	0.00181786	down
FAM57B	-2.55138	0.000587543	0.00197336	down
TP63	-2.55138	0.000587543	0.00197336	down
NOL12	-1.32452	0.000594177	0.00199388	down
FHAD1	-1.23892	0.000597087	0.00200264	down
APOBEC3C	2.61408	0.000614373	0.00205546	up
NDUFA13	-1.12721	0.000614545	0.00205551	down
CLYBL	-1.51291	0.000661356	0.00219367	down
ZNF25	-1.51291	0.000661356	0.00219367	down
SOX18	-1.13635	0.000702792	0.00231701	down
GPD1	-2.28074	0.000710585	0.00233981	down
ACOT1	-1.37385	0.000738726	0.00242589	down
KIAA1614	-1.09487	0.000741425	0.00243356	down
PRR22	-1.19654	0.000744788	0.00244219	down
CASKIN1	-1.67269	0.000802618	0.00260685	down
HOXC5	-1.7464	0.000832176	0.00269498	down
PNCK	-1.94731	0.000833498	0.00269861	down
GRIK1	-3.58886	0.000833879	0.00269919	down
PCDHA10	-1.83595	0.00084469	0.00273153	down
BAIAP2L2	-1.21035	0.000846242	0.00273589	down
PARD6G	-1.06427	0.000886452	0.00285482	down
AC124312.1	1.29921	0.00089949	0.00289263	up
PDZD4	-1.43591	0.00090281	0.00290121	down
ISYNA1	-1.15691	0.000917347	0.00294367	down
P2RY11	-1.31468	0.000962202	0.00307173	down
VEPH1	-1.31468	0.000962202	0.00307173	down
SP6	-2.47338	0.0010109	0.00320839	down
ANKRD34A	-1.51645	0.00107629	0.00340056	down
HIST1H4K	-1.24206	0.00108771	0.0034322	down
SRPK3	-1.24206	0.00108771	0.0034322	down
CDHR2	-4.34785	0.00109595	0.00345451	down
RAPSN	-4.34785	0.00109595	0.00345451	down
RARB	-4.34785	0.00109595	0.00345451	down
GJA3	2.52662	0.00111102	0.00349789	up
ASPRV1	-2.21035	0.00119027	0.00371975	down
TBC1D10C	-2.21035	0.00119027	0.00371975	down
SPNS2	-1.36647	0.00120077	0.00374773	down
ADM5	-1.62539	0.00123572	0.00384604	down
AC114490.3	-2.02592	0.00129562	0.00401887	down
BEAN1	-2.02592	0.00129562	0.00401887	down
NEB	-1.69577	0.00129699	0.00402079	down
POLN	-1.7815	0.00133513	0.00413326	down
PROZ	-2.79531	0.00133837	0.00414187	down
RXFP4	-2.79531	0.00133837	0.00414187	down
SLC11A1	-1.28074	0.00138749	0.00428442	down
IFT46	1.82779	0.00141139	0.00434768	up
SLC17A7	1.82779	0.00141139	0.00434768	up
C20orf204	-3.47338	0.00152587	0.00465679	down
CDRT1	-3.47338	0.00152587	0.00465679	down
PP2D1	-3.47338	0.00152587	0.00465679	down
B4GALT6	-1.21035	0.00154575	0.00470671	down
PDE6G	1.6421	0.00163819	0.00497231	up
PAMR1	-2.39092	0.00173157	0.00522839	down
FA2H	1.33397	0.00174311	0.00525729	up
CCDC62	-1.32899	0.0017511	0.00527783	down
KRT16	-1.52069	0.00175626	0.00528859	down
MFAP3L	-1.57648	0.00189092	0.00566723	down
ARHGAP4	-1.02087	0.00189846	0.00568473	down
ATL1	-1.3579	0.00195665	0.00583868	down
CYSRT1	-1.3579	0.00195665	0.00583868	down
SLC49A3	-2.13635	0.00198295	0.0059099	down
SPATA17	-1.24597	0.00198966	0.00592858	down
STPG3	-4.21035	0.00202204	0.00601765	down
SYCP2	-4.21035	0.00202204	0.00601765	down
PITX3	-1.95881	0.00210917	0.00625672	down
LRRN2	-1.82702	0.00213819	0.00633718	down
PPIL6	-1.39092	0.0021762	0.00643341	down
TOGARAM2	-1.39092	0.0021762	0.00643341	down
RAB6B	-1.26693	0.0022504	0.00662416	down
SPDYE6	1.76366	0.00231705	0.00680311	up
ZNF619	1.76366	0.00231705	0.00680311	up
BTBD8	-2.69577	0.00236181	0.00692157	down
CRYBB3	-2.69577	0.00236181	0.00692157	down
GRIA4	-2.69577	0.00236181	0.00692157	down
SLC16A8	-2.69577	0.00236181	0.00692157	down
ULK2	-2.69577	0.00236181	0.00692157	down
SLC10A5	-1.42899	0.00240655	0.00704033	down
SLC26A10	-1.07284	0.00245031	0.00715269	down
AVIL	-1.13235	0.00268012	0.00776998	down
TSSK6	-1.13235	0.00268012	0.00776998	down
TBC1D8B	3.43351	0.002756	0.00796489	up
FMO5	-3.34785	0.00279506	0.00805859	down
FRK	-3.34785	0.00279506	0.00805859	down
RAB38	-3.34785	0.00279506	0.00805859	down
WNT1	-1.03728	0.0029163	0.00835938	down
RBM20	-2.30346	0.00295112	0.0084447	down
FCMR	1.95958	0.00308291	0.00877666	up
ZC3H12B	-1.58886	0.00309122	0.00879844	down
NOXRED1	-1.22946	0.00322461	0.00914303	down
PILRA	-1.66603	0.00327245	0.00926489	down
REM2	-2.05834	0.00328379	0.00929107	down
NFIX	1.07841	0.00336293	0.00949387	up
RALGDS	1.07841	0.00336293	0.00949387	up
FGL1	-1.76289	0.00339156	0.00956355	down
CCDC110	2.11158	0.00340747	0.00959931	up
PLA2G3	2.11158	0.00340747	0.00959931	up
B3GAT2	2.69654	0.00342915	0.00964917	up
THEMIS2	2.33397	0.00357663	0.00999465	up
FBXW10	-4.05834	0.00375339	0.0104405	down
TUBA4B	1.69654	0.00377401	0.0104837	up
VWA1	1.69654	0.00377401	0.0104837	up
NEGR1	-1.27544	0.00413848	0.0113859	down
DHDH	-2.58886	0.00415275	0.0114169	down
FAM71E1	-2.58886	0.00415275	0.0114169	down
FAM9B	-2.58886	0.00415275	0.0114169	down
FER1L5	-2.58886	0.00415275	0.0114169	down
FLRT3	1.40704	0.00418376	0.0114916	up
CPQ	-1.11081	0.00429139	0.0117509	down
GALNT12	4.11158	0.00435825	0.0119157	up
PTGS2	4.11158	0.00435825	0.0119157	up
COL3A1	1.19904	0.00452159	0.0123156	up
C18orf32	-1.19098	0.00459207	0.0124821	down
LSMEM1	-1.30346	0.0046675	0.0126523	down
NFE2	-1.30346	0.0046675	0.0126523	down
BSCL2	-2.21035	0.00500111	0.0134501	down
KLB	-2.21035	0.00500111	0.0134501	down
NLRC3	-1.60463	0.00507003	0.0136149	down
GFAP	-3.21035	0.00512386	0.0137415	down
MYH2	-3.21035	0.00512386	0.0137415	down
SCAMP5	-3.21035	0.00512386	0.0137415	down
TAS2R3	-3.21035	0.00512386	0.0137415	down
OASL	1.43351	0.0051924	0.0138988	up
STOX1	1.1534	0.00522096	0.0139668	up
PMEL	-1.33588	0.00524322	0.0140124	down
IL20	3.28151	0.00532305	0.0142072	up
STAP2	3.28151	0.00532305	0.0142072	up
MYH1	-1.69577	0.0053413	0.0142516	down
FOXH1	-1.97588	0.00540207	0.0143893	down
JPH3	-1.97588	0.00540207	0.0143893	down
MROH8	-1.97588	0.00540207	0.0143893	down
ZNF773	-1.97588	0.00540207	0.0143893	down
UFSP1	-1.81442	0.00547925	0.014576	down
CLGN	-1.13635	0.00566291	0.0150197	down
PRSS16	-1.37385	0.00586022	0.015506	down
ZNF695	1.04119	0.00598943	0.0158135	up
MUC3A	1.62615	0.00609501	0.0160731	up
DHFR2	-1.02592	0.00614885	0.0161991	down
ADAM19	2.57101	0.00633102	0.0166446	up
C16orf89	2.57101	0.00633102	0.0166446	up
CCDC171	-1.15145	0.00649743	0.0170167	down
HPGD	-1.41893	0.00650715	0.0170388	down
KLRC2	1.15597	0.00658887	0.0172359	up
LAT	-1.25765	0.00676632	0.0176534	down
PAGR1	-1.25765	0.00676632	0.0176534	down
BLOC1S1-RDH5	-1.08636	0.00687439	0.0178969	down
LEAP2	-1.08636	0.00687439	0.0178969	down
IPCEF1	-3.88842	0.0070124	0.0182082	down
NMNAT3	-3.88842	0.0070124	0.0182082	down
RAB33A	-3.88842	0.0070124	0.0182082	down
SLC16A12	-3.88842	0.0070124	0.0182082	down
TEKT5	-3.88842	0.0070124	0.0182082	down
AC090360.1	-2.47338	0.00727009	0.0187842	down
AL355312.5	-2.47338	0.00727009	0.0187842	down
SPATC1	-2.47338	0.00727009	0.0187842	down
TTC23L	-2.47338	0.00727009	0.0187842	down
ACTC1	1.69654	0.00732713	0.0189151	up
STMN3	-1.16853	0.00744687	0.0191723	down
ZNF490	1.03758	0.0075592	0.0194203	up
DNAH6	-1.5405	0.0077953	0.0199654	down
AFF3	-1.09787	0.00792493	0.020274	down
FBXO6	-2.11081	0.00842063	0.0214027	down
GNG14	-2.11081	0.00842063	0.0214027	down
ZNF575	-2.11081	0.00842063	0.0214027	down
BTBD18	3.91894	0.00858388	0.0217658	up
C7orf31	3.91894	0.00858388	0.0217658	up
FOXS1	3.91894	0.00858388	0.0217658	up
OGN	3.91894	0.00858388	0.0217658	up
AC116366.3	-1.32138	0.00863232	0.0218721	down
LHX9	-1.32138	0.00863232	0.0218721	down
NPPA	-1.73642	0.00873306	0.0220917	down
RNF112	-1.73642	0.00873306	0.0220917	down
SPRED3	-1.73642	0.00873306	0.0220917	down
NLRP6	-1.88842	0.00882177	0.0222928	down
SEC14L5	-1.88842	0.00882177	0.0222928	down
AK7	-3.05834	0.00939635	0.0236063	down
AMDHD1	-3.05834	0.00939635	0.0236063	down
C1QTNF3	-3.05834	0.00939635	0.0236063	down
KLHDC1	-3.05834	0.00939635	0.0236063	down
NLRP14	-3.05834	0.00939635	0.0236063	down
NUP210L	-3.05834	0.00939635	0.0236063	down
SLC5A2	-3.05834	0.00939635	0.0236063	down
TSNARE1	-3.05834	0.00939635	0.0236063	down
ALPK3	-1.21035	0.00973819	0.0243985	down
KHDRBS3	1.91894	0.0100579	0.025117	up
SNURF	1.91894	0.0100579	0.025117	up
AC119396.1	3.11158	0.0102932	0.0256064	up
CLDN23	3.11158	0.0102932	0.0256064	up
IFNK	3.11158	0.0102932	0.0256064	up
SH3GL3	3.11158	0.0102932	0.0256064	up
TEN1	3.11158	0.0102932	0.0256064	up
GABRG2	-1.12546	0.0105164	0.0260501	down
GPR19	-1.05834	0.0110164	0.0271325	down
ARL4C	2.11158	0.0112114	0.0275568	up
TRIM46	-1.0039	0.0112882	0.0277097	down
TENM2	2.43351	0.011627	0.0284552	up
TNIK	2.43351	0.011627	0.0284552	up
CD160	-1.47338	0.0118877	0.0290054	down
CYGB	-1.47338	0.0118877	0.0290054	down
GADD45G	-1.47338	0.0118877	0.0290054	down
LAMA2	-1.47338	0.0118877	0.0290054	down
ODF3L1	-1.47338	0.0118877	0.0290054	down
NKAIN1	1.61408	0.0119012	0.0290226	up
ADAMTS16	1.02912	0.0120825	0.0294216	up
VWA5B2	1.43351	0.0124267	0.0301718	up
HAPLN2	-1.26693	0.0126164	0.0305516	down
SYNC	-1.26693	0.0126164	0.0305516	down
C16orf86	-2.34785	0.0126614	0.0306273	down
GDF7	-2.34785	0.0126614	0.0306273	down
GRIN3A	-2.34785	0.0126614	0.0306273	down
KLF17	-2.34785	0.0126614	0.0306273	down
SCARF2	-2.34785	0.0126614	0.0306273	down
WSCD1	-2.34785	0.0126614	0.0306273	down
SLC13A4	-1.06899	0.0127453	0.0307941	down
MMP19	-1.55138	0.0129359	0.0311926	down
CXCL3	-1.01041	0.0131	0.031554	down
ATF7IP2	-3.69577	0.0131923	0.0317247	down
CFAP100	-3.69577	0.0131923	0.0317247	down
FES	-3.69577	0.0131923	0.0317247	down
GNG13	-3.69577	0.0131923	0.0317247	down
INHBB	-3.69577	0.0131923	0.0317247	down
KCNT1	-3.69577	0.0131923	0.0317247	down
LGR5	-3.69577	0.0131923	0.0317247	down
OTUD7A	-3.69577	0.0131923	0.0317247	down
TBC1D3	-3.69577	0.0131923	0.0317247	down
TMEM232	-3.69577	0.0131923	0.0317247	down
WDR49	-3.69577	0.0131923	0.0317247	down
ACPP	1.16603	0.0133377	0.0319966	up
KDM8	1.16603	0.0133377	0.0319966	up
KLHL3	-1.16144	0.0139093	0.0332246	down
NXNL2	-1.16144	0.0139093	0.0332246	down
AC073111.5	-2.0039	0.0140745	0.0335143	down
ANK2	-2.0039	0.0140745	0.0335143	down
APOE	-2.0039	0.0140745	0.0335143	down
AVPR2	-2.0039	0.0140745	0.0335143	down
FOXP3	-2.0039	0.0140745	0.0335143	down
GLTPD2	-2.0039	0.0140745	0.0335143	down
GVQW2	-2.0039	0.0140745	0.0335143	down
IRAK3	-2.0039	0.0140745	0.0335143	down
KRT4	-2.0039	0.0140745	0.0335143	down
PROM1	-2.0039	0.0140745	0.0335143	down
TMEM236	-2.0039	0.0140745	0.0335143	down
PPM1N	-1.30346	0.0142818	0.0339352	down
CCDC169	-1.79531	0.0142892	0.0339376	down
LRRC26	-1.79531	0.0142892	0.0339376	down
MYADML2	-1.79531	0.0142892	0.0339376	down
RNF224	-1.79531	0.0142892	0.0339376	down
MAMSTR	1.69654	0.014367	0.034077	up
CT62	1.23711	0.0144843	0.0343308	up
SENP8	1.11158	0.0153028	0.0360722	up
PSD4	1.33397	0.0153028	0.0360659	up
WDR78	-1.34785	0.01608	0.0376121	down
H3F3C	1.17047	0.0169198	0.0393147	up
FBXO24	-1.09487	0.0170502	0.0395659	down
RASGRP3	-1.09487	0.0170502	0.0395659	down
CD74	3.69654	0.0170637	0.0395732	up
LIN28B	3.69654	0.0170637	0.0395732	up
PDE2A	3.69654	0.0170637	0.0395732	up
SLC25A24	3.69654	0.0170637	0.0395732	up
TMEM59L	3.69654	0.0170637	0.0395732	up
AC096887.1	-2.88842	0.0172282	0.0398025	down
B3GNT7	-2.88842	0.0172282	0.0398025	down
C10orf143	-2.88842	0.0172282	0.0398025	down
C11orf16	-2.88842	0.0172282	0.0398025	down
C16orf95	-2.88842	0.0172282	0.0398025	down
C1orf116	-2.88842	0.0172282	0.0398025	down
CHST13	-2.88842	0.0172282	0.0398025	down
DCAF4L1	-2.88842	0.0172282	0.0398025	down
EFHB	-2.88842	0.0172282	0.0398025	down
EPSTI1	-2.88842	0.0172282	0.0398025	down
GRHL2	-2.88842	0.0172282	0.0398025	down
GRM1	-2.88842	0.0172282	0.0398025	down
MGAT3	-2.88842	0.0172282	0.0398025	down
RSPH4A	-2.88842	0.0172282	0.0398025	down
SCN4A	-2.88842	0.0172282	0.0398025	down
SLIT1	-2.88842	0.0172282	0.0398025	down
ST8SIA5	-2.88842	0.0172282	0.0398025	down
AC099489.1	-1.02592	0.0176595	0.0406619	down
PIGZ	-1.02592	0.0176595	0.0406619	down
PGF	-1.40299	0.0179694	0.041272	down
GDPD3	-1.21035	0.0182867	0.0419323	down
ZNF599	-1.21035	0.0182867	0.0419323	down
DUSP18	1.24908	0.0183397	0.0420431	up
FUZ	1.98605	0.0195984	0.0446677	up
ACY1	-1.11081	0.0197092	0.0448322	down
ERAP2	-1.11081	0.0197092	0.0448322	down
CNTN4	-1.47338	0.0198662	0.0451241	down
AC008764.4	2.91894	0.0199153	0.0452047	up
AL512506.3	2.91894	0.0199153	0.0452047	up
ANGPTL1	2.91894	0.0199153	0.0452047	up
LOXL4	2.91894	0.0199153	0.0452047	up
TTLL6	2.91894	0.0199153	0.0452047	up
SBSPON	-1.03526	0.0205126	0.0464343	down
SLC22A1	-1.24206	0.0208896	0.0471438	down
AURKC	-1.56649	0.021615	0.0485021	down
CUZD1	-1.56649	0.021615	0.0485021	down
GRIN3B	-1.56649	0.021615	0.0485021	down
VWCE	-1.56649	0.021615	0.0485021	down
ZCWPW1	-1.56649	0.021615	0.0485021	down
CLN3	-2.21035	0.0219129	0.0490755	down
COL26A1	-2.21035	0.0219129	0.0490755	down
FAAH	-2.21035	0.0219129	0.0490755	down
MYLK2	-2.21035	0.0219129	0.0490755	down
TRPA1	-2.21035	0.0219129	0.0490755	down
UNC13A	-2.21035	0.0219129	0.0490755	down
ADTRP	-1.12943	0.0227675	0.0508062	down
C1QTNF9B	-1.69577	0.0229353	0.0511337	down
ESRP2	-1.69577	0.0229353	0.0511337	down
NCCRP1	-1.69577	0.0229353	0.0511337	down
ZMYND15	-1.69577	0.0229353	0.0511337	down
DGAT2	-1.88842	0.023328	0.0518922	down
PMFBP1	-1.88842	0.023328	0.0518922	down
RAB6D	-1.88842	0.023328	0.0518922	down
PRELID2	1.39169	0.0242132	0.0535757	up
AC011448.1	-3.47338	0.0250047	0.0550806	down
ANKRD63	-3.47338	0.0250047	0.0550806	down
ARMCX6	-3.47338	0.0250047	0.0550806	down
CCDC173	-3.47338	0.0250047	0.0550806	down
HHIPL1	-3.47338	0.0250047	0.0550806	down
IL17D	-3.47338	0.0250047	0.0550806	down
NPIPB2	-3.47338	0.0250047	0.0550806	down
PDE6A	-3.47338	0.0250047	0.0550806	down
SLC43A2	-3.47338	0.0250047	0.0550806	down
TREML2	-3.47338	0.0250047	0.0550806	down
WISP1	-3.47338	0.0250047	0.0550806	down
ALG1L	-1.15145	0.0262735	0.0574394	down
AIFM3	-1.32899	0.0269058	0.0586584	down
HIST1H4D	-1.32899	0.0269058	0.0586584	down
TSPAN2	-1.32899	0.0269058	0.0586584	down
LRRC73	1.18197	0.0273738	0.0594941	up
PCK1	1.69654	0.0285594	0.0616642	up
SERPING1	1.69654	0.0285594	0.0616642	up
LRRC19	1.28151	0.0295084	0.0635027	up
ZNF846	-1.39092	0.0302097	0.0648134	down
PRRG2	-1.17793	0.0302735	0.0649399	down
HOXD11	1.43351	0.0303969	0.0651626	up
KIAA1257	1.43351	0.0303969	0.0651626	up
SLC23A1	1.43351	0.0303969	0.0651626	up
PIH1D2	1.00467	0.0314256	0.0669968	up
RGPD3	1.00467	0.0314256	0.0669968	up
ATP6V1B1	-2.69577	0.0315582	0.0671775	down
C2orf91	-2.69577	0.0315582	0.0671775	down
CORT	-2.69577	0.0315582	0.0671775	down
ENTPD3	-2.69577	0.0315582	0.0671775	down
FCGRT	-2.69577	0.0315582	0.0671775	down
FUT7	-2.69577	0.0315582	0.0671775	down
GAL3ST4	-2.69577	0.0315582	0.0671775	down
GNRHR	-2.69577	0.0315582	0.0671775	down
HIST1H1T	-2.69577	0.0315582	0.0671775	down
PRR36	-2.69577	0.0315582	0.0671775	down
SLC39A5	-2.69577	0.0315582	0.0671775	down
SMIM1	-2.69577	0.0315582	0.0671775	down
TECTA	-2.69577	0.0315582	0.0671775	down
CALML6	-1.47338	0.0335072	0.0706895	down
HEATR4	-1.47338	0.0335072	0.0706895	down
PDE6C	-1.47338	0.0335072	0.0706895	down
SH3BGRL2	-1.47338	0.0335072	0.0706895	down
ISLR2	1.84855	0.0339042	0.0714085	up
NT5DC4	1.84855	0.0339042	0.0714085	up
SSTR2	1.84855	0.0339042	0.0714085	up
ANKRD53	3.43351	0.0342702	0.0719975	up
BMPR1B	3.43351	0.0342702	0.0719975	up
CDH15	3.43351	0.0342702	0.0719975	up
NHLH1	3.43351	0.0342702	0.0719975	up
SLC47A2	3.43351	0.0342702	0.0719975	up
TBX15	3.43351	0.0342702	0.0719975	up
U2AF1L4	3.43351	0.0342702	0.0719975	up
AL157392.5	-1.21035	0.0348037	0.0729806	down
AOC1	-1.21035	0.0348037	0.0729806	down
CCDC92	-1.21035	0.0348037	0.0729806	down
UBA7	1.18958	0.0349277	0.0731373	up
RAC2	1.05018	0.0358375	0.0748311	up
CD226	-1.58886	0.0364396	0.076005	down
GPR39	-1.58886	0.0364396	0.076005	down
HOXA1	-1.58886	0.0364396	0.076005	down
ACTRT3	-1.09005	0.0373985	0.0777622	down
FBP2	1.30423	0.0374962	0.0779106	up
RASL10B	1.30423	0.0374962	0.0779106	up
PKD2L2	-2.05834	0.0376373	0.0781674	down
SRRM3	-2.05834	0.0376373	0.0781674	down
APOBR	-1.76289	0.0382937	0.07929	down
CTSS	-1.76289	0.0382937	0.07929	down
NLRC4	-1.76289	0.0382937	0.07929	down
OAS3	-1.76289	0.0382937	0.07929	down
SHC4	-1.76289	0.0382937	0.07929	down
SPATA4	-1.76289	0.0382937	0.07929	down
TMC8	-1.76289	0.0382937	0.07929	down
CARD6	2.11158	0.0383898	0.0793967	up
GJB7	2.11158	0.0383898	0.0793967	up
NR2E3	2.11158	0.0383898	0.0793967	up
TBX2	2.11158	0.0383898	0.0793967	up
ANGPTL8	2.69654	0.0385204	0.0795066	up
CCL20	2.69654	0.0385204	0.0795066	up
DAW1	2.69654	0.0385204	0.0795066	up
DGKG	2.69654	0.0385204	0.0795066	up
DLK1	2.69654	0.0385204	0.0795066	up
GOLGA6L2	2.69654	0.0385204	0.0795066	up
HPCA	2.69654	0.0385204	0.0795066	up
KCNK7	2.69654	0.0385204	0.0795066	up
SLC6A19	2.69654	0.0385204	0.0795066	up
TMEM45B	2.69654	0.0385204	0.0795066	up
TAS2R4	-1.0039	0.0385728	0.0795471	down
MATN3	-1.25099	0.0398756	0.0818796	down
MMP16	-1.25099	0.0398756	0.0818796	down
RDH16	-1.25099	0.0398756	0.0818796	down
ABCA1	-1.11081	0.0434425	0.0882736	down
CENPS-CORT	-1.11081	0.0434425	0.0882736	down
NLGN3	-1.01395	0.0450735	0.0910542	down
AMACR	-1.30346	0.0454468	0.0916697	down
SPTY2D1OS	1.57101	0.0472691	0.0947725	up
AC092718.8	1.33397	0.0476909	0.0955322	up
AC091057.6	-3.21035	0.0477831	0.0955305	down
ACRBP	-3.21035	0.0477831	0.0955305	down
C2CD4C	-3.21035	0.0477831	0.0955305	down
DEF6	-3.21035	0.0477831	0.0955305	down
FYB1	-3.21035	0.0477831	0.0955305	down
GLRA2	-3.21035	0.0477831	0.0955305	down
GNG10	-3.21035	0.0477831	0.0955305	down
GRM7	-3.21035	0.0477831	0.0955305	down
HDC	-3.21035	0.0477831	0.0955305	down
HIST2H2AB	-3.21035	0.0477831	0.0955305	down
LRRC4B	-3.21035	0.0477831	0.0955305	down
PCDHGB3	-3.21035	0.0477831	0.0955305	down
PODNL1	-3.21035	0.0477831	0.0955305	down
PROK1	-3.21035	0.0477831	0.0955305	down
PSG9	-3.21035	0.0477831	0.0955305	down
RENBP	-3.21035	0.0477831	0.0955305	down
SEMA5A	-3.21035	0.0477831	0.0955305	down
SLC22A14	-3.21035	0.0477831	0.0955305	down
SYN1	-3.21035	0.0477831	0.0955305	down
TMC1	-3.21035	0.0477831	0.0955305	down
XKR9	-3.21035	0.0477831	0.0955305	down

## Sheet: BPTF-KOvsCtrl
AccID	log2FC	Pvalue	FDR	Style
CYR61	-3.45183	0	0	down
FASN	3.26216	0	0	up
INSIG1	3.50216	0	0	up
TCIM	-3.30596	0	0	down
NR4A3	-3.39376	1.53e-217	9.62e-215	down
THBS1	-3.25996	1.99e-206	1.1e-203	down
ENO2	-3.10603	1.8e-174	7.69e-172	down
NEDD9	-2.54009	3.76e-158	1.42e-155	down
HMGCS1	2.41202	7.88e-142	2.61e-139	up
LDLR	2.49363	1.02e-140	3.31e-138	up
SRC	-2.19962	3.66e-128	1.03e-125	down
MSMO1	1.81172	6.84e-126	1.81e-123	up
JMJD3	-1.64435	1.7e-117	3.82e-115	down
DHCR7	1.46945	9.34e-112	1.96e-109	up
IDI1	1.56119	2.72e-85	4.19e-83	up
KLF5	-1.43468	2.83e-78	3.86e-76	down
PPP1R15A	-1.11096	1.79e-73	2.28e-71	down
GLUT1	-1.03192	4.35e-70	5.19e-68	down
HMGCR	1.17594	4.4e-65	4.9e-63	up
C17orf51	-1.0923	3.53e-63	3.74e-61	down
ACSS2	1.16622	5.8e-52	4.68e-50	up
MAGED1	1.40284	1.6e-51	1.26e-49	up
HOXA1	-1.05478	5.59e-47	4.04e-45	down
TNFAIP3	-1.33192	2.39e-45	1.64e-43	down
SQLE	1.36297	3.53e-44	2.33e-42	up
PAX8	-1.19165	4.11e-36	2.17e-34	down
SNAI2	-1.27678	6.02e-33	2.84e-31	down
PSG4	-1.2772	2.24e-29	9.15e-28	down
DDIT3	-1.1581	4.25e-29	1.72e-27	down
DUSP5	-1.22941	7.32e-29	2.9e-27	down
MTHFR	1.0714	7.06e-28	2.7e-26	up
NEXN	-1.08626	6.4e-27	2.32e-25	down
IL6	-1.51868	5.52e-24	1.78e-22	down
DKK1	1.00962	1.55e-22	4.59e-21	up
NSDHL	1.08505	1.95e-22	5.74e-21	up
BMP2	-1.12157	1.64e-21	4.63e-20	down
AHR	-1.14976	2.19e-21	6.14e-20	down
MEGF8	1.0704	2.57e-19	6.42e-18	up
HDAC1	-1.13461	9.46e-18	2.15e-16	down
SYT7	1.28528	6.8e-16	1.32e-14	up
FGF21	-1.97188	1.52e-14	2.66e-13	down
HOXC13	-1.14466	2.74e-14	4.7e-13	down
PCYT2	1.09642	1.48e-13	2.41e-12	up
MAP3K6	1.09798	2.08e-13	3.34e-12	up
ALK	-1.36157	3.4e-12	4.73e-11	down
CDK1	-1.05154	4.96e-12	6.81e-11	down
MTUS2	2.26399	1.2e-11	1.59e-10	up
FGFR4	1.24082	6.27e-11	7.61e-10	up
PLA2G3	2.17323	1.48e-10	1.72e-09	up
BAIAP3	2.04976	4.02e-10	4.48e-09	up
FOXO1	-1.02695	1.08e-09	1.15e-08	down
PPP1R3G	1.23491	1.08e-09	1.15e-08	up
RASGEF1A	1.09231	2.36e-09	2.43e-08	up
TRAPPC12	1.13651	2.55e-09	2.61e-08	up
FUT1	-1.00609	3.17e-09	3.21e-08	down
MYCN	-3.11043	5.29e-09	5.18e-08	down
ALG1	-1.43396	5.43e-09	5.3e-08	down
ZNF341	1.29941	6.11e-09	5.94e-08	up
DPYSL3	1.05146	9.45e-09	8.92e-08	up
CXCL8	-1.92363	2.45e-08	2.16e-07	down
NYAP2	-1.03193	3.71e-08	3.19e-07	down
CXCL2	-1.59106	5.61e-08	4.71e-07	down
CCDC126	-1.30866	6.96e-08	5.78e-07	down
LBHD1	1.46964	1.42e-07	1.13e-06	up
INMT	-1.53661	3.36e-07	2.53e-06	down
BACH2	-1.41549	5.44e-07	3.96e-06	down
TXNDC5	1.78909	8.02e-07	5.7e-06	up
KCNJ18	-1.78745	1.83e-06	1.22e-05	down
KLF15	-1.78745	1.83e-06	1.22e-05	down
OPN1SW	1.62617	2.25e-06	1.48e-05	up
CNTNAP2	-1.97572	2.37e-06	1.56e-05	down
PLAT	1.01736	3.32e-06	2.11e-05	up
SMPD3	-1.47076	3.39e-06	2.15e-05	down
MT-ATP8	1.01815	4.7e-06	2.92e-05	up
TSSK3	1.11174	5.79e-06	3.55e-05	up
HOXA4	1.38877	6.67e-06	4.04e-05	up
FOXK1	-1.04636	7.78e-06	4.65e-05	down
MAB21L3	1.41614	8.98e-06	5.28e-05	up
NPIPB15	1.57887	9.03e-06	5.3e-05	up
FAM83F	1.39444	1.32e-05	7.55e-05	up
DUSP18	2.74879	1.4e-05	7.94e-05	up
C1QTNF12	1.57887	1.55e-05	8.72e-05	up
ZBTB16	1.1068	1.6e-05	8.98e-05	up
PRICKLE1	-3.00609	1.77e-05	9.84e-05	down
PDHA1	-2.70653	2.27e-05	0.000123737	down
P2RY2	-1.3173	2.55e-05	0.00013725	down
SMIM4	1.22272	2.73e-05	0.000146581	up
DENND6B	1.05664	2.96e-05	0.000157274	up
GPRC5C	1.91991	3.26e-05	0.000171502	up
CREB3L1	1.37723	3.88e-05	0.000201791	up
FAM171A2	1.33968	4.87e-05	0.000248483	up
CDC26	-1.43905	5.27e-05	0.000266981	down
CLCNKB	2.0383	5.65e-05	0.000284977	up
ARHGAP4	1.13141	6.46e-05	0.000321477	up
IL1R1	1.68578	6.5e-05	0.000323176	up
TCF7L1	1.68578	6.5e-05	0.000323176	up
RFPL1	-2.59106	7.03e-05	0.000347082	down
SLC38A3	1.27075	7.42e-05	0.000365504	up
TMEM25	2.09344	9.39e-05	0.000454883	up
ATG9B	-2.81345	0.000102352	0.000492097	down
TMEM216	-1.10563	0.000104948	0.000503302	down
NALCN	-1.16042	0.000109756	0.000522949	down
MYLK4	-1.19251	0.00011065	0.000526829	down
TNNT1	1.02867	0.000112291	0.000534259	up
ANG	1.74393	0.000123447	0.000582107	up
C15orf48	-2.32802	0.000136032	0.00063624	down
TBKBP1	2.16383	0.000154533	0.000714695	up
SLC16A4	-1.06838	0.000242109	0.00108011	down
E2F5	-1.27458	0.000261714	0.00115859	down
AVPR2	3.08137	0.000265418	0.00117342	up
TRIML2	-1.22849	0.000266657	0.00117654	down
CMTM1	-1.52067	0.000288173	0.00126201	down
CMYA5	-1.52067	0.000288173	0.00126201	down
PARP11	-3.81345	0.00029984	0.00130748	down
SPRY4	-3.81345	0.00029984	0.00130748	down
EXOC3L1	2.65687	0.000346126	0.00149382	up
SAMD9	1.77818	0.000368117	0.00157691	up
TP53INP1	1.94144	0.000418434	0.00177069	up
PLEKHA6	-3.00609	0.000457811	0.00191468	down
PDZD4	1.1574	0.00052047	0.00215293	up
EREG	-1.81345	0.000584783	0.0023869	down
TEX45	3.69435	0.00058554	0.00238778	up
TNFSF13	1.40894	0.000631368	0.0025589	up
ZNF792	1.53823	0.00064238	0.00259718	up
PAQR8	1.57887	0.000730685	0.00292208	up
PSCA	1.13141	0.00073331	0.0029308	up
CALHM3	4.45334	0.000829909	0.00327243	up
ZDHHC11B	-1.0841	0.000874575	0.00342611	down
S100A3	1.13686	0.00087572	0.00342755	up
HIST1H2BL	2.9008	0.000876518	0.00342865	up
SLC4A3	1.37242	0.000939111	0.00364656	up
STXBP6	-1.32802	0.00106085	0.00407386	down
PCDHA11	-1.12157	0.0010857	0.00415964	down
COX16	1.396	0.00109763	0.00419867	up
MMRN2	1.396	0.00109763	0.00419867	up
PSG5	-2.25402	0.00110662	0.00422637	down
PINX1	-1.03076	0.00115719	0.00439666	down
CD27	2.0643	0.00120046	0.00454476	up
TMEM54	2.0643	0.00120046	0.00454476	up
RIMS3	1.25025	0.00122861	0.00463477	up
CCDC62	1.19554	0.00125019	0.00470546	up
AP002495.1	-1.12639	0.00130467	0.00489521	down
TUB	1.33494	0.00138865	0.00518531	up
AL355312.5	-4.32802	0.00151356	0.00559961	down
DCHS1	4.31583	0.00156078	0.00574383	up
MAP7D2	2.80126	0.00158689	0.00583344	up
WFDC3	1.35648	0.00163188	0.00598053	up
CCDC189	1.48867	0.00171597	0.00625238	up
NOXRED1	1.77151	0.00177228	0.0064266	up
ZCWPW1	1.77151	0.00177228	0.0064266	up
STMN3	1.52996	0.00197145	0.00707042	up
ERO1B	1.99391	0.00199882	0.00715405	up
RARB	1.99391	0.00199882	0.00715405	up
ADAMTSL2	3.45334	0.00205294	0.0073299	up
AKR1B15	3.45334	0.00205294	0.0073299	up
CASKIN1	1.22837	0.00210888	0.00750231	up
GPRC5D	1.17224	0.00212814	0.0075668	up
HEY2	-1.32802	0.0021955	0.00777498	down
SLC16A13	1.57887	0.0022481	0.00793578	up
ZBTB49	-1.25402	0.00227281	0.00801444	down
ECM1	1.18153	0.00254146	0.00884865	up
GCHFR	1.44136	0.00260372	0.00904166	up
WNT16	-1.7223	0.0026388	0.00914908	down
AC114490.3	1.71011	0.00282954	0.00973016	up
SEPT1	1.71011	0.00282954	0.00973016	up
C12orf60	1.33786	0.00284267	0.00976516	up
SPACA9	1.33786	0.00284267	0.00976516	up
FTCDNL1	2.69435	0.00286372	0.00981709	up
KCNH3	2.69435	0.00286372	0.00981709	up
NOX5	2.69435	0.00286372	0.00981709	up
ZBTB7C	2.69435	0.00286372	0.00981709	up
ANKRD61	1.05531	0.00286856	0.00982733	up
AIFM3	4.16383	0.00295482	0.0100863	up
CCDC136	1.47933	0.00301731	0.0102679	up
FGFBP1	2.31583	0.00328397	0.0110545	up
ZNF497	2.31583	0.00328397	0.0110545	up
GPER1	1.91991	0.00330553	0.0111144	up
RCN3	1.27401	0.00353791	0.0117969	up
GOLGA7B	-3.32802	0.00372375	0.0123234	down
TCEAL3	3.31583	0.00385194	0.0126874	up
ZNF23	1.39246	0.00392287	0.0128986	up
SLC17A7	1.29347	0.00419491	0.0136474	up
FAM117A	1.10353	0.00427048	0.0138388	up
TTC39A	1.42687	0.00458425	0.0147617	up
PRAG1	-1.12157	0.00466086	0.0149938	down
HSD17B13	-1.74306	0.00468976	0.0150831	down
NHSL2	1.73087	0.00498761	0.0159001	up
TSPAN10	1.73087	0.00498761	0.0159001	up
PDX1	-1.85409	0.00512612	0.0162731	down
DNAJC22	1.10938	0.00512875	0.0162736	up
SLC51A	2.57887	0.00514763	0.0163198	up
TRIM74	2.57887	0.00514763	0.0163198	up
CDNF	1.46784	0.00533064	0.0168175	up
ASPDH	-2.00609	0.00541849	0.0170601	down
KBTBD8	-2.00609	0.00541849	0.0170601	down
GDF9	1.8419	0.00542587	0.0170752	up
WNT11	1.8419	0.00542587	0.0170752	up
LGI4	-4.00609	0.00548942	0.0172098	down
SLITRK6	-4.00609	0.00548942	0.0172098	down
COX6B2	3.99391	0.00563378	0.0175791	up
CTSS	3.99391	0.00563378	0.0175791	up
SH3TC2	3.99391	0.00563378	0.0175791	up
TBC1D3E	3.99391	0.00563378	0.0175791	up
STRADA	1.99391	0.00570723	0.0177936	up
DPF1	1.34183	0.00586643	0.0182298	up
SLC12A5	1.06791	0.00599239	0.0185603	up
CCDC17	1.51747	0.00615755	0.0190052	up
MAP1A	1.1159	0.00616195	0.0190143	up
DLL4	-1.59106	0.00662054	0.0203016	down
LEAP2	1.02953	0.00692877	0.0211343	up
LYPD1	-3.17602	0.00701321	0.0213279	down
ARHGAP40	3.16383	0.00723414	0.0218892	up
CACNA2D2	3.16383	0.00723414	0.0218892	up
CDRT15	3.16383	0.00723414	0.0218892	up
DNAJB13	3.16383	0.00723414	0.0218892	up
STPG3	3.16383	0.00723414	0.0218892	up
TBC1D10C	3.16383	0.00723414	0.0218892	up
TMEM220	3.16383	0.00723414	0.0218892	up
ISLR	1.26692	0.00731862	0.0220742	up
BRSK1	-1.66906	0.00751623	0.0226033	down
KRCC1	-1.04357	0.00761631	0.0228576	down
PTPRQ	-1.30155	0.00809064	0.0240359	down
ANXA9	1.03138	0.0083531	0.024691	up
PROCA1	1.03138	0.0083531	0.024691	up
MYH2	-1.77163	0.008375	0.0247309	down
ANO9	1.28936	0.00870407	0.025563	up
GPR75	1.28936	0.00870407	0.025563	up
GPLD1	1.75944	0.00883363	0.0259032	up
PHRF1	1.75944	0.00883363	0.0259032	up
SPDYA	-2.46553	0.00886711	0.0259497	down
SYNE4	-2.46553	0.00886711	0.0259497	down
ICA1L	-1.46553	0.00888958	0.0260068	down
PPP1R32	1.20036	0.00893596	0.0261079	up
C2orf92	2.45334	0.00920896	0.0267344	up
GSTT2	2.45334	0.00920896	0.0267344	up
SGK2	2.45334	0.00920896	0.0267344	up
TAS2R4	-1.15294	0.0099023	0.028485	down
CCDC191	1.31583	0.0103334	0.0295901	up
AC004593.3	-3.81345	0.0105731	0.030185	down
AGR2	-3.81345	0.0105731	0.030185	down
PXT1	-3.81345	0.0105731	0.030185	down
SPDYE5	-1.00609	0.0105841	0.0302035	down
ABI3BP	3.80126	0.010824	0.0307852	up
HNF4A	3.80126	0.010824	0.0307852	up
NUTM2E	3.80126	0.010824	0.0307852	up
PITX2	3.80126	0.010824	0.0307852	up
FSIP1	1.50848	0.0109839	0.0311396	up
TCF20	1.50848	0.0109839	0.0311396	up
KCNG2	-1.59106	0.0119395	0.0334442	down
GDPD3	1.34754	0.0122374	0.0340877	up
JAKMIP3	1.34754	0.0122374	0.0340877	up
P2RX5-TAX1BP3	1.57887	0.0126075	0.0349823	up
RELL2	-1.00609	0.0128477	0.0355447	down
FAM174B	-3.00609	0.0132153	0.0364323	down
GRIN2C	-3.00609	0.0132153	0.0364323	down
LGR5	-3.00609	0.0132153	0.0364323	down
AL365205.1	2.99391	0.0135921	0.0372422	up
ARHGEF33	2.99391	0.0135921	0.0372422	up
CDRT1	2.99391	0.0135921	0.0372422	up
HOXB8	2.99391	0.0135921	0.0372422	up
RGL1	2.99391	0.0135921	0.0372422	up
SH2D3C	2.99391	0.0135921	0.0372422	up
SPNS2	-1.39841	0.0136025	0.0372437	down
ELOVL3	1.67198	0.0142525	0.0388588	up
GATD3B	1.67198	0.0142525	0.0388588	up
ZDHHC14	-1.17602	0.0144664	0.0393893	down
AC098650.1	-1.81345	0.015039	0.0406224	down
IFIT2	1.09344	0.0152596	0.041147	up
SSC4D	1.09344	0.0152596	0.041147	up
DIRAS1	1.25694	0.0153162	0.0412786	up
ENKUR	1.16383	0.0155153	0.0417302	up
FNDC11	1.80126	0.015731	0.0422589	up
MINOS1	1.80126	0.015731	0.0422589	up
SPA17	1.80126	0.015731	0.0422589	up
ALOX15	-2.32802	0.0158222	0.0424609	down
HAP1	-2.32802	0.0158222	0.0424609	down
STX19	-2.32802	0.0158222	0.0424609	down
BEAN1	2.31583	0.0163791	0.0437293	up
PCDHGA10	2.31583	0.0163791	0.0437293	up
SORCS2	-1.11301	0.0171821	0.0455745	down
GLIPR1	-1.2956	0.0172171	0.0456309	down
TYRP1	-1.19052	0.0174926	0.0462314	down
ODF3L1	1.28341	0.0182932	0.0480406	up
NUDT7	1.17833	0.0186798	0.0489393	up
JTB	-1.00609	0.0189928	0.049661	down
ADGRD2	1.49641	0.0197623	0.0513588	up
HEPHL1	-3.59106	0.0205364	0.0530374	down
PLPP7	-3.59106	0.0205364	0.0530374	down
POU2F3	-3.59106	0.0205364	0.0530374	down
AEBP1	3.57887	0.0209692	0.05395	up
ALG1L2	3.57887	0.0209692	0.05395	up
CBSL	3.57887	0.0209692	0.05395	up
HIST1H2AB	3.57887	0.0209692	0.05395	up
KALRN	3.57887	0.0209692	0.05395	up
LRRC56	3.57887	0.0209692	0.05395	up
NODAL	3.57887	0.0209692	0.05395	up
PBOV1	3.57887	0.0209692	0.05395	up
SARDH	3.57887	0.0209692	0.05395	up
SLAMF8	3.57887	0.0209692	0.05395	up
SPIN2A	3.57887	0.0209692	0.05395	up
TACR2	3.57887	0.0209692	0.05395	up
OCLM	-1.20773	0.0211543	0.0543363	down
FLT4	1.04453	0.0215574	0.0552112	up
AGXT	1.31583	0.021806	0.0557616	up
MAP6D1	1.19554	0.022492	0.0572284	up
CTSK	1.57887	0.0227677	0.0578409	up
GATM	-1.70653	0.0246984	0.0620434	down
LRRC19	-1.70653	0.0246984	0.0620434	down
LRRC73	-1.70653	0.0246984	0.0620434	down
ANGPTL3	-2.81345	0.0248984	0.0623743	down
CORIN	-2.81345	0.0248984	0.0623743	down
HBA2	-2.81345	0.0248984	0.0623743	down
MYO7B	-2.81345	0.0248984	0.0623743	down
SLC28A1	-2.81345	0.0248984	0.0623743	down
ZNF66	-2.81345	0.0248984	0.0623743	down
CCDC96	2.80126	0.0255319	0.0636902	up
CHGB	2.80126	0.0255319	0.0636902	up
KCNG3	2.80126	0.0255319	0.0636902	up
MLANA	2.80126	0.0255319	0.0636902	up
MYO1H	2.80126	0.0255319	0.0636902	up
NHLH1	2.80126	0.0255319	0.0636902	up
RPRML	2.80126	0.0255319	0.0636902	up
C3orf20	1.69435	0.0257444	0.0640935	up
PLEKHG6	1.69435	0.0257444	0.0640935	up
PPM1N	1.35648	0.0259145	0.0644504	up
SERPING1	1.35648	0.0259145	0.0644504	up
SNORC	1.35648	0.0259145	0.0644504	up
TMEM105	1.11944	0.0269925	0.0667678	up
AC099489.1	1.2163	0.0270789	0.0669439	up
AK7	-1.88056	0.0271634	0.0671215	down
C7orf25	-1.88056	0.0271634	0.0671215	down
CYP27A1	-1.88056	0.0271634	0.0671215	down
WSCD1	-1.88056	0.0271634	0.0671215	down
COL2A1	-2.17602	0.0280342	0.0689965	down
EGR2	-2.17602	0.0280342	0.0689965	down
SLC26A5	-2.17602	0.0280342	0.0689965	down
SLC28A3	-2.17602	0.0280342	0.0689965	down
TCHH	-2.17602	0.0280342	0.0689965	down
ADGRF1	1.86837	0.0281748	0.0692653	up
JCAD	1.86837	0.0281748	0.0692653	up
LGI2	1.86837	0.0281748	0.0692653	up
AC004233.2	2.16383	0.0289254	0.070697	up
ADAMTS14	2.16383	0.0289254	0.070697	up
AL121753.1	2.16383	0.0289254	0.070697	up
C1orf116	2.16383	0.0289254	0.070697	up
FBXO25	2.16383	0.0289254	0.070697	up
NIPSNAP3B	2.16383	0.0289254	0.070697	up
OXCT2	2.16383	0.0289254	0.070697	up
PTAFR	2.16383	0.0289254	0.070697	up
RASAL1	2.16383	0.0289254	0.070697	up
RASL10B	2.16383	0.0289254	0.070697	up
RASSF2	2.16383	0.0289254	0.070697	up
TBX6	2.16383	0.0289254	0.070697	up
PIWIL2	-1.42113	0.0292363	0.0712532	down
CFAP73	1.40894	0.0306501	0.0741664	up
CNTN4	1.40894	0.0306501	0.0741664	up
OVCA2	1.40894	0.0306501	0.0741664	up
KIAA0319	1.13141	0.0327053	0.0784442	up
LIPE	1.13141	0.0327053	0.0784442	up
PSENEN	-1.49152	0.0344696	0.0820884	down
GPD1	1.47933	0.0359709	0.0850596	up
MMP14	1.47933	0.0359709	0.0850596	up
DOK7	-1.2862	0.0373309	0.087735	down
RASSF4	1.05804	0.0386215	0.0901045	up
TSPAN1	1.05804	0.0386215	0.0901045	up
PTH1R	1.27401	0.0391701	0.0911353	up
RAB41	1.14591	0.0396657	0.092167	up
STAT5A	1.14591	0.0396657	0.092167	up
TMEM56-RWDD3	-1.59106	0.0401101	0.0928494	down
ASTL	-3.32802	0.0402593	0.0930565	down
CDR2	-3.32802	0.0402593	0.0930565	down
CFI	-3.32802	0.0402593	0.0930565	down
LSP1	-3.32802	0.0402593	0.0930565	down
MTHFS	-3.32802	0.0402593	0.0930565	down
SLFN12L	-3.32802	0.0402593	0.0930565	down
SYT1	-3.32802	0.0402593	0.0930565	down
WNT8B	-3.32802	0.0402593	0.0930565	down
ANKRD63	3.31583	0.0409964	0.094332	up
ARHGAP22	3.31583	0.0409964	0.094332	up
C11orf16	3.31583	0.0409964	0.094332	up
C1GALT1C1L	3.31583	0.0409964	0.094332	up
CFAP97D1	3.31583	0.0409964	0.094332	up
CLDN6	3.31583	0.0409964	0.094332	up
CYP46A1	3.31583	0.0409964	0.094332	up
GALNT5	3.31583	0.0409964	0.094332	up
GPR61	3.31583	0.0409964	0.094332	up
INO80B	3.31583	0.0409964	0.094332	up
INSYN2	3.31583	0.0409964	0.094332	up
MYADML2	3.31583	0.0409964	0.094332	up
SLC18A2	3.31583	0.0409964	0.094332	up
ST3GAL3	3.31583	0.0409964	0.094332	up
MMP7	1.57887	0.0416612	0.095538	up
PLCG2	1.57887	0.0416612	0.095538	up
TEX36	1.57887	0.0416612	0.095538	up
AVIL	-1.07648	0.0445894	0.101184	down
HYLS1	-1.07648	0.0445894	0.101184	down
TMEM26	-1.07648	0.0445894	0.101184	down
C2orf88	-1.74306	0.0455631	0.103032	down
LAT	-1.74306	0.0455631	0.103032	down
OAZ3	-1.17602	0.0458561	0.103614	down
AANAT	-2.59106	0.0468576	0.105276	down
ABCC11	-2.59106	0.0468576	0.105276	down
AL049779.1	-2.59106	0.0468576	0.105276	down
ATP6V0C	-2.59106	0.0468576	0.105276	down
CHRNB2	-2.59106	0.0468576	0.105276	down
ERVV-2	-2.59106	0.0468576	0.105276	down
FAM156B	-2.59106	0.0468576	0.105276	down
SCOC	-2.59106	0.0468576	0.105276	down
SYT8	-2.59106	0.0468576	0.105276	down
TCAP	-2.59106	0.0468576	0.105276	down
LRG1	1.31583	0.0469858	0.105465	up
PRRG2	1.0643	0.0470593	0.105568	up
SKOR1	1.0643	0.0470593	0.105568	up
ECEL1	1.73087	0.0470959	0.105587	up
GCA	1.73087	0.0470959	0.105587	up
HEATR4	1.73087	0.0470959	0.105587	up
SLC34A3	1.73087	0.0470959	0.105587	up
YPEL1	1.73087	0.0470959	0.105587	up
CCDC87	2.57887	0.0479022	0.106834	up
CCNB3	2.57887	0.0479022	0.106834	up
CES4A	2.57887	0.0479022	0.106834	up
CHRNE	2.57887	0.0479022	0.106834	up
CNKSR1	2.57887	0.0479022	0.106834	up
GOLGA6L2	2.57887	0.0479022	0.106834	up
H2BFS	2.57887	0.0479022	0.106834	up
KCNK12	2.57887	0.0479022	0.106834	up
MYO1A	2.57887	0.0479022	0.106834	up
NAT16	2.57887	0.0479022	0.106834	up
NTN5	2.57887	0.0479022	0.106834	up
RHCE	2.57887	0.0479022	0.106834	up
SLX1B	2.57887	0.0479022	0.106834	up
SP5	2.57887	0.0479022	0.106834	up
TMEM191C	2.57887	0.0479022	0.106834	up
TRPV2	2.57887	0.0479022	0.106834	up
WDR88	2.57887	0.0479022	0.106834	up
NTN3	1.16383	0.0481524	0.107103	up
RNF208	1.16383	0.0481524	0.107103	up
RPS10	1.16383	0.0481524	0.107103	up
CCDC54	-2.00609	0.0492417	0.109114	down
TREX2	-2.00609	0.0492417	0.109114	down

## Sheet: BPTF-signature
geneId
HOXA1
CASC23
CTR9
MYCN
ENO2
CALCB
INSC
PLEKHA7
KCNJ11
OTOG
MRGPRX2
E2F8
NAV2
LUZP2
ANO3
KCNA4
RCN1
LMO2
SRC
ABTB2
EZH2
CD44
TRIM44
ALKBH3
CD82
TSPAN18
FOXK1
PTPRJ
OR4S1
OR4C45
OR5AK4P
MED19
CNTF
VWCE
SCGB1D4
CHRM1
JMJD3
CFL1
CATSPER1
MYEOV
FGF3
TCEB3
CDK1
SHANK2
ARAP1
C2CD3
PGM2L1
KLHL35
GDPD5
WNT11
PRKRIR
B3GNT6
GDPD4
MYOM3
EED
MAPK4
CCDC81
FAT3
MTNR1B
SMCO4
CWC15
ARHGAP42
PAX8
MMP20
MMP3
MMP13
CASP12
GRIA4
ALKBH8
SLN
ZC3H12C
LAYN
SIK2
RUNX3
HTR3A
CADM1
PVRL1
TRIM29
TMEM136
GRIK4
SORL1
SNORD14E
PANX3
HOXB2
CDON
PLCH2
RPUSD4
ETS1
MAN1C1
PRDM10
ADAMTS15
SNX19
WNK1
EXTL1
FBXL14
LRTM2
PRMT8
CRACR2A
NTF3
VWF
CD9
TAPBPL
AIM1L
CD163
GABARAPL1
MAGOHB
CREBL2
EMP1
ARHGDIB
PTPRO
SFN
PDE3A
SPX
ETNK1
BCAT1
SSPN
ITPR2
SLC9A1
PTHLH
OVCH1
IPO8
PKP2
SYT10
ALG10B
KIF21A
SLC2A13
TMEM117
NELL2
ANO6
SCAF11
PCED1B
MIR4494
H1FNT
BCDIN3D
LIMA1
DIP2B
ATF1
CSRNP2
SCN8A
NR4A1
KRT71
AMHR2
CISTR
SNORD99
HSD17B6
STAC3
XRCC6BP1
LRIG3
PPM1H
C12orf66
HMGA2
CPM
MRS2P2
ATXN7L3B
KRR1
PHLDA1
BBS10
OSBPL8
NAV3
SYT1
PPP1R12A
SLC6A15
TSPAN19
NTS
MKRN9P
TMTC3
KITLG
DUSP6
C12orf79
C12orf74
PLEKHG7
MRPL42
TMCC3
PUM1
PGAM1P5
SNRPF
ELK3
NEDD1
NKAIN1
FAM71C
ANKS1B
SERINC2
NT5DC3
TDG
TXNRD1
EID3
MIR3922
SLC41A2
KCCAT198
TMEM119
CORO1C
DAO
C12orf76
TCTN1
SPOCD1
RBM19
TBX3
KPNA6
RNFT2
NOS1
KSR2
RFC5
CCDC64
MSI1
DYNLL1
P2RX4
KDM2B
LRRC43
NCOR2
DHX37
TMEM132B
MIR3612
RNF19B
AK2
SLC7A1
ALOX5AP
TEX26
STARD13
DCLK1
ZSCAN20
MIR8079
SERP2
TSC22D1
GJB4
HTR2A
FNDC3A
CDADC1
ST13P4

## Sheet: BPTF-unique-SEs
PeakID	Chr	Start	End	Strand	Peak Score	Annotation	Distance to TSS	Nearest PromoterID
chr18-1	chr18	108380	108712	+	4936.7	promoter-TSS (ENST00000608049.5)	-519	ROCK1P1
chr7-188	chr7	130891278	130911510	+	1385.3	intron (ENST00000642963.1, intron 4 of 6)	11916	LINC-PINT
chr10-138	chr10	68074622	68109646	+	1379.2	Intergenic	-13983	MYPN
chr12-1499	chr8	102776667	102806473	+	1348.8	Intergenic	-15252	PAX8
chr3-7	chr3	115790848	115800923	+	1236.4	Intergenic	-41985	RN7SL815P
chr10-27	chr10	93458780	93476139	+	1218.2	intron (ENST00000371489.5, intron 1 of 14)	14735	ENO2
chr12-2235	chr12	31508697	31519229	+	1136.2	intron (ENST00000536562.5, intron 1 of 22)	-7559	RF00019
chr17-371	chr17	27532334	27553596	+	963	intron (ENST00000398988.7, intron 2 of 21)	-15742	AC069366.1
chr5-35	chr5	49599879	49600877	+	957	Intergenic	828349	EMB
chr20-2214	chr5	32753856	32768803	+	902.3	intron (ENST00000326958.5, intron 3 of 7)	49606	SRC
chr12-386	chr12	6336126	6342088	+	902.3	intron (ENST00000162749.6, intron 1 of 9)	2741	TNFRSF1A
chr12-506	chr12	20369612	20390349	+	847.6	intron (ENST00000359062.3, intron 1 of 15)	-9718	AC129102.1
chr20-817	chr20	47304601	47334524	+	829.4	exon (ENST00000599904.2, exon 1 of 1)	1060	AL031666.2
chr2-136	chr2	91564652	91566394	+	829.4	Intergenic	-12955	AC233266.1
chr6-861	chr6	151040841	151060509	+	823.3	intron (ENST00000618312.4, intron 26 of 27)	5382	AL133260.2
chr6-139	chr6	1481203	1486045	+	823.3	Intergenic	-23698	RN7SL352P
chr7-47	chrY	56847743	56851016	+	768.6	Intergenic	-5865	FOXK1
chr6-676	chr6	37126085	37137911	+	753.4	Intergenic	-38205	PIM1
chr7-656	chr10	71964402	71976205	+	707.8	intron (ENST00000373115.4, intron 1 of 2)	5938	HOXA1
chr16-37	chr16	33491307	33492003	+	701.8	Intergenic	4438	AC136944.5
chr10-547	chr10	77877913	77899316	+	701.8	intron (ENST00000372391.6, intron 1 of 31)	21739	AL391421.1
chr15-37	chr15	90400878	90420487	+	692.7	intron (ENST00000268182.9, intron 2 of 37)	-12801	AC018946.1
chr1-410	chr7	130363623	130374154	+	680.5	TTS (ENST00000393213.7)	-11483	HDAC1
chr11-349	chr11	34243745	34275373	+	674.4	intron (ENST00000435224.2, intron 1 of 16)	70385	RF00019
chr3-154	chr3	15269386	15280286	+	665.3	intron (ENST00000426925.5, intron 3 of 10)	20652	SH3BP5-AS1
chr10-111	chr10	71998780	72009806	+	665.3	intron (ENST00000373115.4, intron 1 of 2)	39928	CHST3
chr5-224	chr5	10724586	10737511	+	659.2	intron (ENST00000230895.10, intron 2 of 3)	-30017	AC012629.2
chr6-1364	chr6	134277932	134296142	+	644	intron (ENST00000367858.9, intron 1 of 13)	3945	RF00019
chr20-480	chr20	19975191	19993831	+	641	intron (ENST00000255006.11, intron 8 of 11)	-32605	NAA20
chr10-57	chr5	1516095	1522558	+	638	intron (ENST00000283415.3, intron 1 of 13)	4651	CDK1
chr12-558	chr12	116160314	116172401	+	638	intron (ENST00000650226.1, intron 2 of 30)	-2688	SNRPGP18
chr18-151	chr18	77067541	77102397	+	638	intron (ENST00000397863.5, intron 2 of 3)	-8117	AC018529.1
chr11-63	chr11	9565929	9573784	+	625.8	Intergenic	-3825	WEE1
chr6-205	chr6	17865192	17877748	+	619.7	intron (ENST00000259711.10, intron 4 of 38)	-82102	AL023807.1
chr14-67	chr14	100408122	100425534	+	613.7	intron (ENST00000542471.2, intron 1 of 5)	9923	AL135838.1
chr15-27	chr15	67105360	67107716	+	601.5	intron (ENST00000559092.1, intron 1 of 1)	7956	SMAD3
chr1-877	chr1	21626712	21639172	+	589.4	intron (ENST00000290101.8, intron 2 of 26)	-10374	RAP1GAP
chr2-968	chr2	70124454	70142633	+	577.2	Intergenic	-8226	LINC01816
chr20-733	chr20	51434851	51457011	+	562	intron (ENST00000396009.7, intron 6 of 9)	7046	MIR3194
chr1-818	chr1	162678484	162696791	+	552.9	intron (ENST00000367921.7, intron 2 of 17)	55167	DDR2
chr21-11	chr21	6369104	6371486	+	549.9	Intergenic	4340	RF00019
chr2-268	chr2	210548795	210561662	+	540.8	intron (ENST00000430249.6, intron 1 of 38)	-1310	CPS1
chr2-30	chr2	187547424	187553469	+	540.8	intron (ENST00000412276.5, intron 6 of 6)	3985	TFPI
chr1-2874	chr1	93769139	93780224	+	537.7	intron (ENST00000370244.5, intron 2 of 13)	-72151	MIR760
chr20-58	chr20	31593622	31607268	+	531.6	Intergenic	-4838	ID1
chr4-665	chr4	147530769	147548149	+	528.6	intron (ENST00000324300.10, intron 5 of 7)	-28147	LINC02507
